# Supplementary material for: Identification and Characterization of Variants in Intron 6 of the LPL Gene Locus among a Sample of the Kuwaiti Population
Source: Genes (Basel). 2022 Apr 9;13(4):664. doi: 10.3390/genes13040664 (PMC9024856; doi:10.3390/genes13040664)
Supplement: Supplementary file 1 [file genes-13-00664-s001.zip]

Archive with 1 entries (1 files):
- genes-1620950-supplementary.pdf
